# Supplementary material for: Funding community collaboration to develop effective therapies for neurofibromatosis type 1 tumors
Source: EMBO Mol Med. 2019 Dec 2;12(1):e11656. doi: 10.15252/emmm.201911656 (PMC6949486; doi:10.15252/emmm.201911656)
Supplement: Supplementary file 2 — LaRosa_grants_data [file EMMM-12-e11656-s002.xlsx]

## Sheet: Sheet1
Start Year	Year finished	Funder	Funding Amount in USD	Broad Research Areas	Grant Type	Code
2006	2008	Children's Tumor Foundation	50000	Basic Science	Young Investigator Award	2006-01-C
2007	2008	Children's Tumor Foundation	27500	Basic Science	Drug Discovery Initiative	2007-05-D
2007	2009	Children's Tumor Foundation	50000	Basic Science	Young Investigator Award	2007-01-B
2008	2010	Children's Tumor Foundation	82500	Basic Science	Young Investigator Award	2008-01-I
2008	2010	Children's Tumor Foundation	56000	Basic Science	Young Investigator Award	2008-01-G
2009	2010	Children's Tumor Foundation	15000	Basic Science	Drug Discovery Initiative	2009B-05-003
2011	2012	Children's Tumor Foundation	30000	Basic Science	Drug Discovery Initiative	2011B-05-005
2012	2014	Children's Tumor Foundation	85500	Basic Science	Young Investigator Award	2012-01-023
2012	2014	Children's Tumor Foundation	85500	Basic Science	Young Investigator Award	2012-01-001
2012	2014	Children's Tumor Foundation	100500	Basic Science	Young Investigator Award	2012-01-008
2012	2013	Children's Tumor Foundation	25000	Basic Science	Drug Discovery Initiative	2012B-05-006
2013	2015	Children's Tumor Foundation	64000	Basic Science	Young Investigator Award	2013-01-018
2013	2015	Children's Tumor Foundation	108000	Basic Science	Young Investigator Award	2012-01-028
2014	2015	Children's Tumor Foundation	55947	Basic Science	Drug Discovery Initiative	2014B-05-025
2015	2015	Children's Tumor Foundation	85000	Basic Science	Young Investigator Award	2013-01-014
2015	2017	Children's Tumor Foundation	100500	Basic Science	Young Investigator Award	2015-01-009
2015	2017	Children's Tumor Foundation	105500	Basic Science	Young Investigator Award	2015-01-013
2016	2017	Children's Tumor Foundation	40000	Basic Science	Drug Discovery Initiative	2015B-05-004
2016	2017	Children's Tumor Foundation	100500	Basic Science	Young Investigator Award	2015-01-009
2016	2018	Children's Tumor Foundation	108000	Basic Science	Young Investigator Award	2016-01-010
2008	2011	Children's Tumor Foundation	3375000	Clinical Medicine and Science	NF Preclinical Consortium Award	2008-15-A_F
2008	2010	Children's Tumor Foundation	100000	Clinical Medicine and Science	Young Investigator Award	2008-01-C
2009	2012	Children's Tumor Foundation	122649	Clinical Medicine and Science	Clinical Research Award	2008-10-004
2011	2012	Children's Tumor Foundation	30000	Clinical Medicine and Science	Drug Discovery Initiative	2011A-05-005
2012	2014	Children's Tumor Foundation	159500	Clinical Medicine and Science	Contract Award	2012-04-002
2012	2014	Children's Tumor Foundation	105500	Clinical Medicine and Science	Young Investigator Award	2012-01-023
2012	2014	Children's Tumor Foundation	64000	Clinical Medicine and Science	Young Investigator Award	2012-01-001
2012	2015	Children's Tumor Foundation	99992	Clinical Medicine and Science	Clinical Research Award	2011-10-003
2013	2013	Children's Tumor Foundation	37700	Clinical Medicine and Science	Drug Discovery Initiative	2012B-05-006
2013	2014	Children's Tumor Foundation	141492	Clinical Medicine and Science	Clinical Research Award	2011-10-003
2013	2015	Children's Tumor Foundation	149868	Clinical Medicine and Science	Clinical Research Award	2011-10-003
2015	2015	Children's Tumor Foundation	69976	Clinical Medicine and Science	Drug Discovery Initiative	2014B-05-025
2015	2016	Children's Tumor Foundation	150000	Clinical Medicine and Science	Clinical Research Award	2014-10-007
2016	2017	Children's Tumor Foundation	40000	Clinical Medicine and Science	Drug Discovery Initiative	2016A-05-009
2005	2008	Congressional Direct Medical Research Program	879128	Basic Science	Investigator Initiated
2009	2011	Congressional Direct Medical Research Program	158000	Basic Science	Exploration - Hypothesis Dev Award
2012	2014	Congressional Direct Medical Research Program	159784	Basic Science	Exploration - Hypothesis Dev Award
2013	2016	Congressional Direct Medical Research Program	824177	Basic Science	Investigator Initiated
2014	2017	Congressional Direct Medical Research Program	896999	Basic Science	Investigator Initiated
2014	2016	Congressional Direct Medical Research Program	169500	Basic Science	Exploration - Hypothesis Dev Award
2014	2017	Congressional Direct Medical Research Program	916588	Basic Science	Investigator Initiated
2009	2012	Congressional Direct Medical Research Program	964194	Clinical Medicine and Science	Investigator Initiated
2010	2013	Congressional Direct Medical Research Program	811125	Clinical Medicine and Science	Investigator Initiated
2010	2013	Congressional Direct Medical Research Program	1015482	Clinical Medicine and Science	Investigator Initiated
2011	2013	Congressional Direct Medical Research Program	151967	Clinical Medicine and Science	Exploration - Hypothesis Dev Award
2012	2014	Congressional Direct Medical Research Program	87253	Clinical Medicine and Science	Exploration - Hypothesis Dev Award
2013	2016	Congressional Direct Medical Research Program	874000	Clinical Medicine and Science	Investigator Initiated
2015	2019	Congressional Direct Medical Research Program	540104	Clinical Medicine and Science	Clinical Trial Award
2006	2011	Congressional Direct Medical Research Program	9000000	Clinical Medicine and Science	NFCTC
2011	2016	Congressional Direct Medical Research Program	9000000	Clinical Medicine and Science	NFCTC
2016	2021	Congressional Direct Medical Research Program	9000000	Clinical Medicine and Science	NFCTC
2013	2016	CTF/NTAP	3658649	Clinical Medicine and Science	NF Therapeutic consortium Award
2005	2006	Japan Society for the Promotion of Science	31819	Basic Science
2006	2007	Japan Society for the Promotion of Science	29898	Basic Science
2006	2007	Japan Society for the Promotion of Science	16227	Basic Science
2008	2010	Japan Society for the Promotion of Science	45379	Basic Science
2008	2009	Japan Society for the Promotion of Science	43646	Basic Science
2010	2012	Japan Society for the Promotion of Science	232270	Basic Science
2014	2017	Melanoma Research Alliance	450000	Clinical Medicine and Science
2016	2019	Melanoma Research Alliance	225000	Clinical Medicine and Science
2017	2020	Melanoma Research Alliance	225000	Clinical Medicine and Science
2008	2008	NIH	69285	Basic Science	F30	F30NS060322
2008	2011	NIH	5586021	Basic Science	P50	P50NS057531
2008	2014	NIH	1616167	Basic Science	R01	R01CA074177
2008	2013	NIH	488390	Basic Science	R01	R01CA112399
2008	2010	NIH	1486323	Basic Science	R01	R01CA122804
2008	2012	NIH	1588484	Basic Science	R01	R01CA127008
2008	2011	NIH	509776	Basic Science	R01	R01NS055339
2009	2014	NIH	1806392	Basic Science	R01	R01DC009801
2009	2009	NIH	387790	Basic Science	R21	R21NS060940
2010	2012	NIH	1405655	Basic Science	R01	R01CA111754
2010	2014	NIH	1743297	Basic Science	R01	R01CA142928
2013	2015	NIH	102496	Basic Science	F32	F32NS083249
2009	2013	NIH	311832	Basic Science	R01	R01AR055966
2009	2015	NIH	2108288	Basic Science	R01	R01CA142928
2015	2018	NIH	1251418	Basic Science	R01	R01NS091037
2016	2020	NIH	2533080	Basic Science	R01	R01CA111754
2016	2020	NIH	2119860	Basic Science	R37	R37NS096359
2006	2009	NIH	298417	Clinical Medicine and Science	R21	R21AR053978
2008	2015	NIH	2376840	Clinical Medicine and Science	U01	U01NS055849
2008	2009	NIH	569726	Clinical Medicine and Science	Z01	Z01BC010801
2009	2016	NIH	9428867	Clinical Medicine and Science	ZIA	ZIABC010801
2009	2014	NIH	6150367	Clinical Medicine and Science	ZIA	ZIASC010354
2012	2020	NIH	1048656	Clinical Medicine and Science	U54	U54CA168512
2013	2015	NIH	160938	Clinical Medicine and Science	F32	F32DE023702
2013	2020	NIH	475890	Clinical Medicine and Science	R21	R21NS082482
2013	2021	NIH	2298881	Clinical Medicine and Science	ZID	ZIDBC011517
2014	2019	NIH	772910	Clinical Medicine and Science	R21	R21NS084885
2016	2021	NIH	1706250	Clinical Medicine and Science	R01	R01NS097233
2016	2020	NIH	1413054	Clinical Medicine and Science	U01	U01CA202943
2013	2014	National Natural Science Foundation of China	111158	Clinical Medicine and Science
2011	2013	St. Baldrick's Foundation	148469	Basic Science
2012	2014	St. Baldrick's Foundation	71000	Clinical Medicine and Science
2015	2019	The Neurofibromatosis Therapy Acceleration Program at Johns Hopkins	631851	Clinical Medicine and Science
2016	2019	The Neurofibromatosis Therapy Acceleration Program at Johns Hopkins	451584	Clinical Medicine and Science
2016	2019	The Neurofibromatosis Therapy Acceleration Program at Johns Hopkins	1002400	Clinical Medicine and Science
2016	2019	The Neurofibromatosis Therapy Acceleration Program at Johns Hopkins	890944	Clinical Medicine and Science
2017	2020	The Neurofibromatosis Therapy Acceleration Program at Johns Hopkins	778708	Clinical Medicine and Science
			102328277
